# Supplementary material for: Selection and Validation of Reference Genes for Gene Expression Studies by RT-PCR in Dalbergia odorifera
Source: Sci Rep. 2019 Mar 4;9:3341. doi: 10.1038/s41598-019-39088-3 (PMC6399326; doi:10.1038/s41598-019-39088-3)
Supplement: Supplementary file 2 — Supplementary Dataset 1 [file 41598_2019_39088_MOESM2_ESM.xlsx]

## Sheet: Sheet1
SP Table 1. Information of the six genes used in reference gene validation
	Unigene name	Unigene length	Unigene GC(%)	Expression					Blastn NCBI Nt					Blastx NCBI Nr					Blastx SWISSPROT					Blastx KEGG						COG								Interpro	GO
				Total	Control	Treatment	Ratio	P Value	Best hits	Identity	Score	E-value	Annotation	Best hits	Identity	Score	E-value	Annotation	Best hits	Identity	Score	E-value	Annotation	Best hits	Identity	Score	E-value	Annotation	Pathway	Portein in COG	E-value	Organism	Function code	COG id	COG class defination	Functional categories(Fist Level)	Functional categories(Second Level)		Cellular Component	Molecular Function	Biological Process
HMGR	Plant_c19119	391	45.27	2	0	2	3	0.157595	dbj|AK286574.1|	90	418	1e-113	Glycine max cDNA, clone: GMFL01-31-L18	gb|AEL30660.1|	92	248	3e-64	3-hydroxy-3-methylglutaryl-CoA reductase [Paris fargesii]	sp|Q41438|HMDH3_SOLTU	88	239	3e-63	3-hydroxy-3-methylglutaryl-coenzyme A reductase 3 OS=Solanum tuberosum GN=HMG3 PE=2 SV=1	vvi:100265082	87	238	1e-61	hypothetical protein LOC100265082; K00021 hydroxymethylglutaryl-CoA reductase (NADPH) [EC:1.1.1.34]	|Metabolism; Metabolism of Terpenoids and Polyketides; Terpenoid backbone biosynthesis [PATH:ko00900-Map:ko00900];|Organismal Systems; Digestive System; Bile secretion [PATH:ko04976-Map:ko04976];|	SPCC162.09c	1e-36	Spo	I	COG1257	Hydroxymethylglutaryl-CoA reductase	METABOLISM	Lipid transport and metabolism	|IPR002202:Hydroxymethylglutaryl-CoA reductase, class I/II, catalytic|IPR009023:Hydroxymethylglutaryl-CoA reductase, class I/II, NAD/NADP-binding|		|GO:0004420:hydroxymethylglutaryl-CoA reductase (NADPH) activity|GO:0016616:oxidoreductase activity, acting on the CH-OH group of donors, NAD or NADP as acceptor|GO:0050662:coenzyme binding|	|GO:0015936:coenzyme A metabolic process|
HDR	Plant_rep_c4137	669	40.66	14	0	14	14.98	0.000185	gb|BT096836.1|	90	386	1e-104	Soybean clone JCVI-FLGm-25H10 unknown mRNA	gb|ABI30631.1|	92	79	7e-37	1-hydroxy-2-methyl-butenyl 4-diphosphate reductase [Catharanthus roseus]	sp|Q5N249|ISPH_SYNP6	60	57.4	1e-20	4-hydroxy-3-methylbut-2-enyl diphosphate reductase OS=Synechococcus sp. (strain ATCC 27144 / PCC 6301 / SAUG 1402/1) GN=ispH PE=3 SV=1	vvi:100267479	90	79.7	5e-37	hypothetical protein LOC100267479; K03527 4-hydroxy-3-methylbut-2-enyl diphosphate reductase [EC:1.17.1.2]	|Metabolism; Metabolism of Terpenoids and Polyketides; Terpenoid backbone biosynthesis [PATH:ko00900-Map:ko00900];|	all0985	2e-18	Nos	IM	COG0761	Penicillin tolerance protein
TPS1	Plant_c7371	1622	44.7	16	1	15	7.99	0.00047	gb|GU072921.1|	89	1694	0	Glycyrrhiza uralensis isolate 26 beta-amyrin synthase mRNA, complete cds	dbj|BAE43642.1|	64	655	0	beta-amyrin synthase [Euphorbia tirucalli]	sp|P0C8Y0|LUP3_ARATH	59	589	1e-169	Camelliol C synthase OS=Arabidopsis thaliana GN=CAMS1 PE=3 SV=1	pop:POPTR_784982	64	654	0	hypothetical protein		SPAC4G9.21c	4e-42	Spo	I	COG1657	Squalene cyclase	METABOLISM	Lipid transport and metabolism	|IPR001330:Prenyltransferase/squalene oxidase|IPR002365:Terpene synthase|IPR008930:Terpenoid cylases/protein prenyltransferase alpha-alpha toroid|		|GO:0003824:catalytic activity|GO:0016829:lyase activity|	|GO:0008152:metabolic process|
TPS2	Plant_c23973	432	40.28	2	0	2	3	0.157595	emb|CU062622.18|	83	155	3e-34	M.truncatula DNA sequence from clone MTH2-41M3 on chromosome 3, complete sequence	gb|AES70355.1|	76	173	6e-48	Linalool synthase [Medicago truncatula]	sp|P0CV94|NES1_FRAAN	57	115	2e-31	(3S,6E)-nerolidol synthase 1 OS=Fragaria ananassa PE=1 SV=1	pop:POPTR_856834	57	121	1e-32	hypothetical protein										|IPR005630:Terpene synthase, metal-binding|IPR008949:Terpenoid synthase|		|GO:0000287:magnesium ion binding|GO:0016829:lyase activity|
ERS1	Plant_rep_c1118	2427	43.88	83	5	78	13.15	0	gb|AF098272.1|	87	1607	0	Vigna radiata ethylene response sensor (ERS1) mRNA, complete cds	gb|AAD03598.1|	83	1023	0	ethylene response sensor [Vigna radiata]	sp|Q38846|ERS1_ARATH	71	812	0	Ethylene response sensor 1 OS=Arabidopsis thaliana GN=ERS1 PE=1 SV=1	pop:POPTR_830447	73	889	0	ETR1; ethylene receptor 1; K14509 ethylene receptor [EC:2.7.13.-]	|Environmental Information Processing; Signal Transduction; Plant hormone signal transduction [PATH:ko04075-Map:ko04075];|	STM2958_1	3e-33	Sty	T	COG0642	Signal transduction histidine kinase	CELLULAR PROCESSES AND SIGNALING	Signal transduction mechanisms	|IPR003018:GAF|IPR003594:ATP-binding region, ATPase-like|IPR003661:Histidine kinase A, N-terminal|IPR005467:Histidine kinase|IPR009082:Histidine kinase, homodimeric|	|GO:0016020:membrane|	|GO:0000155:two-component sensor activity|GO:0004673:protein histidine kinase activity|GO:0004871:signal transducer activity|GO:0005524:ATP binding|	|GO:0007165:signal transduction|GO:0018106:peptidyl-histidine phosphorylation|
ETR2	Plant_c6508	973	43.99	11	0	11	11.98	0.000919	ref|NM_001248060.1|	83	391	1e-105	Glycine max ethylene receptor (ETR2), mRNA gb|EF210139.1| Glycine max ethylene receptor (ETR2) mRNA, complete cds	emb|CAC48386.1|	65	290	1e-80	ethylene receptor [Fragaria x ananassa]	sp|Q0WPQ2|ETR2_ARATH	57	220	1e-56	Ethylene receptor 2 OS=Arabidopsis thaliana GN=ETR2 PE=1 SV=2	vvi:100254638	63	286	6e-81	hypothetical protein LOC100254638; K14509 ethylene receptor [EC:2.7.13.-]	|Environmental Information Processing; Signal Transduction; Plant hormone signal transduction [PATH:ko04075-Map:ko04075];|	sll1905_5	5e-14	Syn	T	COG0784	FOG: CheY-like receiver	CELLULAR PROCESSES AND SIGNALING	Signal transduction mechanisms	|IPR001789:Response regulator receiver|IPR011006:CheY-like|		|GO:0000156:two-component response regulator activity|	|GO:0000160:two-component signal transduction system (phosphorelay)|GO:0006355:regulation of transcription, DNA-dependent|
Note:Control is untreaded wood; Treatment is wound which is cut the xylem with a knife
